# Supplementary material for: Are All Prognostic Stage IB Breast Cancers Equivalent?
Source: Cancers (Basel). 2024 Nov 14;16(22):3830. doi: 10.3390/cancers16223830 (PMC11592610; doi:10.3390/cancers16223830)
Supplement: Supplementary file 1 [file cancers-16-03830-s001.zip]

Archive with 1 entries (1 files):
- cancers-3290404-supplementary.pdf
